# Supplementary material for: Identification and Biochemical Characterization of High Mobility Group Protein 20A as a Novel Ca2+/S100A6 Target
Source: Biomolecules. 2021 Mar 30;11(4):510. doi: 10.3390/biom11040510 (PMC8103281; doi:10.3390/biom11040510)
Supplement: Supplementary file 1 [file biomolecules-11-00510-s001.zip]

Archive with 1 entries (1 files):
- biomolecules-1137753-supplementary.pdf
